# Supplementary material for: Predicting melanoma survival and metastasis with interpretable histopathological features and machine learning models
Source: Front Med (Lausanne). 2023 Jan 6;9:1029227. doi: 10.3389/fmed.2022.1029227 (PMC9853175; doi:10.3389/fmed.2022.1029227)
Supplement: Supplementary file 1 [file Table_1.XLSX]

## Sheet: Survival
CNN Training Source	LASSO method	classifier	Sensitivity	Specificity	F1-score	AUC
CPTAC	1se	KNN	0.714286	0.755102	0.625	0.709427
		Logistic	0.761905	0.816327	0.695652	0.854227
		RF	0.761905	0.795918	0.680851	0.840622
		SVM	0.666667	0.77551	0.608696	0.79689
	min	KNN	0.761905	0.673469	0.603774	0.684159
		Logistic	0.714286	0.755102	0.625	0.763848
		RF	0.714286	0.836735	0.681818	0.822157
		SVM	0.619048	0.673469	0.52	0.667638
IUSM	1se	KNN	0.666667	0.673469	0.54902	0.658406
		Logistic	0.809524	0.795918	0.708333	0.873664
		RF	0.619048	0.734694	0.553191	0.75656
		SVM	0.714286	0.734694	0.612245	0.753158
	min	KNN	0.619048	0.693878	0.530612	0.711856
		Logistic	0.761905	0.795918	0.680851	0.881438
		RF	0.619048	0.734694	0.553191	0.75656
		SVM	0.714286	0.693878	0.588235	0.760933
Merge	1se	KNN	0.619048	0.653061	0.509804	0.688533
		Logistic	0.809524	0.77551	0.693878	0.855199
		RF	0.619048	0.795918	0.590909	0.726919
		SVM	0.714286	0.734694	0.612245	0.728863
	min	KNN	0.666667	0.795918	0.622222	0.728377
		Logistic	0.857143	0.77551	0.72	0.867833
		RF	0.714286	0.836735	0.681818	0.761419
		SVM	0.714286	0.816327	0.666667	0.793003
TCGA	1se	KNN	0.619048	0.795918	0.590909	0.758989
		Logistic	0.761905	0.755102	0.653061	0.863946
		RF	0.619048	0.795918	0.590909	0.759475
		SVM	0.666667	0.734694	0.583333	0.745384
	min	KNN	0.619048	0.77551	0.577778	0.7138
		Logistic	0.714286	0.816327	0.666667	0.830904
		RF	0.571429	0.755102	0.533333	0.744412
		SVM	0.666667	0.714286	0.571429	0.735666
WSI	1se	KNN	0.619048	0.734694	0.553191	0.705053
		Logistic	0.857143	0.734694	0.692308	0.798834
		RF	0.666667	0.734694	0.583333	0.786686
		SVM	0.7	0.72	0.583333	0.7495
	min	KNN	0.666667	0.714286	0.571429	0.705053
		Logistic	0.809524	0.795918	0.708333	0.824101
		RF	0.666667	0.816327	0.636364	0.789116
		SVM	0.619048	0.714286	0.541667	0.757532
	all	KNN	0.619048	0.632653	0.5	0.622449
		Logistic	0.666667	0.734694	0.583333	0.713314
		RF	0.571429	0.714286	0.510638	0.641399
		SVM	0.571429	0.591837	0.45283	0.621963
Supp. Table 1. A. The CNNs were trained on the different datasets, used to predict tumor/normal patches on all datasets, and the resulting morphological features were used in the LASSO Cox to select image features to use in downstream classification models. The “All” feature for WSI category means that all image features were used for classification.

## Sheet: Metastasis
CNN Training Source	LASSO method	classifier	Sensitivity	Specificity	F1-score	AUC
CPTAC	1se	KNN	0.65625	0.678571	0.677419	0.712054
		Logistic	0.6875	0.535714	0.656716	0.631696
		RF	0.6875	0.642857	0.6875	0.71317
		SVM	0.75	0.571429	0.705882	0.668527
	min	KNN	0.59375	0.571429	0.603175	0.58817
		Logistic	0.625	0.571429	0.625	0.561384
		RF	0.65625	0.571429	0.646154	0.607143
		SVM	0.65625	0.571429	0.646154	0.626116
IUSM	1se	KNN	0.59375	0.535714	0.59375	0.548549
		Logistic	0.71875	0.535714	0.676471	0.611607
		RF	0.78125	0.571429	0.724638	0.673549
		SVM	0.78125	0.428571	0.684932	0.627232
	min	KNN	0.53125	0.464286	0.53125	0.544085
		Logistic	0.65625	0.607143	0.65625	0.643973
		RF	0.65625	0.571429	0.646154	0.609375
		SVM	0.6875	0.428571	0.628571	0.52846
Merge	1se	KNN	0.5625	0.714286	0.62069	0.68192
		Logistic	0.65625	0.571429	0.646154	0.627232
		RF	0.78125	0.5	0.704225	0.639509
		SVM	0.6875	0.607143	0.676923	0.668527
	min	KNN	0.65625	0.428571	0.608696	0.576451
		Logistic	0.65625	0.571429	0.646154	0.627232
		RF	0.78125	0.5	0.704225	0.639509
		SVM	0.6875	0.607143	0.676923	0.668527
TCGA	1se	KNN	0.59375	0.642857	0.622951	0.658482
		Logistic	0.65625	0.571429	0.646154	0.578125
		RF	0.71875	0.535714	0.676471	0.638951
		SVM	0.71875	0.535714	0.676471	0.542969
	min	KNN	0.625	0.607143	0.634921	0.638951
		Logistic	0.5625	0.607143	0.590164	0.555246
		RF	0.71875	0.464286	0.657143	0.574219
		SVM	0.5625	0.571429	0.580645	0.580357
WSI	1se	KNN	0.71875	0.714286	0.730159	0.736607
		Logistic	0.59375	0.642857	0.622951	0.606585
		RF	0.75	0.535714	0.695652	0.645647
		SVM	0.78125	0.571429	0.724638	0.65067
	min	KNN	0.53125	0.607143	0.566667	0.621094
		Logistic	0.65625	0.464286	0.617647	0.575893
		RF	0.6875	0.464286	0.637681	0.56529
		SVM	0.65625	0.464286	0.617647	0.578683
	all	KNN	0.59375	0.464286	0.575758	0.522321
		Logistic	0.59375	0.5	0.584615	0.547991
		RF	0.59375	0.607143	0.612903	0.61942
		SVM	0.6875	0.464286	0.637681	0.639509
Table 4: The CNNs were trained on the different datasets, used to predict tumor/normal patches on all datasets, and the resulting morphological features were used in the LASSO Cox to select image features to use in downstream classification models. The “All” feature for WSI category means that all 180 image features were used for classification.
